# Supplementary material for: Flame-Retarding Properties of Injected and 3D-Printed Intumescent Bio-Based PLA Composites: The Influence of Brønsted and Lewis Acidity of Montmorillonite
Source: Polymers (Basel). 2022 Apr 21;14(9):1702. doi: 10.3390/polym14091702 (PMC9105856; doi:10.3390/polym14091702)
Supplement: Supplementary file 1 [file polymers-14-01702-s001.zip]

Archive with 1 entries (1 files):
- polymers-1650027-supplementary.pdf
